# Supplementary material for: A Correlation Study of Plasma and Breast Milk Retinol Concentrations in Breastfeeding Women in China
Source: Nutrients. 2023 Dec 12;15(24):5085. doi: 10.3390/nu15245085 (PMC10745653; doi:10.3390/nu15245085)
Supplement: Supplementary file 1 [file nutrients-15-05085-s001.zip]

Archive with 2 entries (2 files):
- Supplementary Figure S1.pptx
- Supplementary Table S1.docx
